# Supplementary material for: The malate shuttle detoxifies ammonia in exhausted T cells by producing 2-ketoglutarate
Source: Nat Immunol. 2023 Oct 9;24(11):1921–32. doi: 10.1038/s41590-023-01636-5 (PMC10602850; doi:10.1038/s41590-023-01636-5)
Supplement: Supplementary file 2 — Statistical source data. [file 41590_2023_1636_MOESM2_ESM.xlsx]

## Sheet: Fig 1a
mRNA expression z-scores
			Got1	Got2	Mdh1	Mdh2	Tcf7	Sell	Il7r	Pdcd1	Rgs16	Lag3
		Naive-1	-1.18493	-1.32213	-1.12608	-1.09176	2.06856	1.99877	2.44723	-1.24092	-1.10406	-1.14838
		Naive-2	-1.2834	-1.46454	-1.78316	-1.36539	1.48606	1.25439	1.26322	-1.26349	-1.13408	-1.14852
		Naive-3	-1.32206	-1.56231	-2.23798	-1.52001	1.26696	0.887593	0.906549	-1.27785	-1.1791	-1.14861
		LCMV Armstrong day 8-1	0.706475	0.578853	0.706448	0.484112	-0.67329	-0.70408	-0.46141	0.113259	0.441725	0.429243
		LCMV Armstrong day 8-2	0.882632	0.645824	0.699816	0.625202	-0.67011	-0.70944	-0.40254	0.28766	0.486748	0.468415
		LCMV Armstrong day 8-3	0.52266	0.214744	0.083079	0.115167	-0.69285	-0.79218	-0.55712	0.121466	0.209106	0.241224
		LCMV Armstrong day 30-1	-0.95407	-0.95456	-0.42424	-1.05753	0.44043	0.940205	0.717202	-1.02138	-1.02152	-0.92567
		LCMV Armstrong day 30-2	-0.82314	-0.65511	0.156026	-0.74988	0.653437	1.00718	0.41552	-0.89212	-0.9915	-0.86551
		LCMV Armstrong day 30-3	-0.84392	-0.64588	0.194158	-0.70312	0.668244	0.735465	0.006076	-0.95162	-0.9915	-0.85502
		LCMV clone 13 day 8-1	1.12334	0.971828	0.63129	1.0636	-0.72003	-0.75599	-1.21395	0.925766	1.40972	1.39931
		LCMV clone 13 day 8-2	1.40819	1.14157	0.937448	1.3418	-0.7125	-0.71884	-1.0976	0.956543	1.65734	1.58316
		LCMV clone 13 day 8-3	1.4297	1.29822	1.11484	1.44906	-0.71295	-0.69648	-1.071	1.05913	1.24463	1.65002
		LCMV clone 13 day 30-1	0.186393	0.743587	0.761711	0.693459	-0.79811	-0.79402	-0.3258	1.24585	0.441725	0.209436
		LCMV clone 13 day 30-2	-0.00873	0.26555	-0.1435	0.196956	-0.80463	-0.89112	-0.52928	0.806762	0.261633	-0.00327
		LCMV clone 13 day 30-3	0.160863	0.744357	0.430132	0.518339	-0.79924	-0.76144	-0.09712	1.13095	0.269137	0.114186
