# Supplementary material for: The malate shuttle detoxifies ammonia in exhausted T cells by producing 2-ketoglutarate
Source: Nat Immunol. 2023 Oct 9;24(11):1921–32. doi: 10.1038/s41590-023-01636-5 (PMC10602850; doi:10.1038/s41590-023-01636-5)
Supplement: Supplementary file 3 — Statistical source data. [file 41590_2023_1636_MOESM3_ESM.xlsx]

## Sheet: Fig 2c
FACS
Fig. 2C, left		WT	KO		P value	****	1.14115e-10	two-tailed Student’s t-test
		7.1	2.3
		7	2.5
		8.1	2.7
		8.4	2.5
		10.1	3
		10.2	3.2
		10.4	2.9
		9.7	2.4
		8.9	2.8
		11.7	2.8
Fig. 2C, right		WT	KO		P value	****	9.484e-12	two-tailed Student’s t-test
		330505	96416
		378840	115200
		404595	129870
		459648	125775
		487224	149760
		443904	145600
		446160	131950
		465115	100608
		449806	133644
		561015	150388

## Sheet: Fig 2d
FACS
Fig. 2d, left		WT	KO		P value	****	1.08251e-05	two-tailed Mann-Whitney test
		4.5	1
		5	0.8
		6.7	1.2
		6	2.5
		9.2	2
		5	1.8
		5.8	2.1
		5.5	2
		5.8	1.9
		6.2	1.8
Fig. 2d, right		WT	KO		P value	****	9.07848e-07	two-tailed Student’s t-test
		111150	15720
		86450	15360
		196980	21840
		117900	39600
		147936	58520
		93800	30654
		124352	46767
		94380	42240
		161994	56373
		181412	28080

## Sheet: Fig 2e
FACS
Fig. 2e		WT	KO		P value	**	0.0048	two-tailed Student’s t-test
		46.4	39.7
		43	35.4
		51.6	42.7
		45.9	31.1
		46.1	31
		48.8	36.3
		42.2	44
		35.8	35.4
		45.6	45.5
		43.5	20.5

## Sheet: Fig 2f
FACS
Fig. 2f		WT	KO		P value	****	<0.000000000000001	two-tailed Student’s t-test
		62.1	2.9
		58	4.1
		57	5.1
		59.3	7
		60.6	9.6
		61.8	9.8
		58.1	14.8
		62.2	16.7
		55.4	11.8
		58.1	14.1

## Sheet: Fig 2g
FACS
Fig. 2g		WT	KO		P value	****	2.46583e-05	two-tailed Student’s t-test
		29.3	19.5
		34	13.9
		39.1	13.9
		24.4	21.5
		32	15.3
		55.3	15.5
		45.4	15.9
		35.5	9.3
		18.2	18.2
		42.3	12.9

## Sheet: Fig 2h
FACS
Fig. 2h		WT	KO		P value	****	6.98695e-06	two-tailed Student’s t-test
		10.4	7.4
		16.2	1.5
		29	3
		17.9	12.7
		22.4	6.5
		23.4	4.6
		22.2	13.7
		22.8	8.9
		20.7	7.1
		15.9	8.5

## Sheet: Fig 2i
FACS
Fig. 2i		WT	KO		P value	****	2.16502e-05	two-tailed Mann-Whitney test
		58.2	39.8
		43.4	35
		50.9	42.7
		55.8	39.7
		53.5	32.4
		53.3	45.8
		54.7	38
		54.6	42.5
		53.5	38.7
		55.5	36.3

## Sheet: Fig 2j
FACS
Fig. 2j		WT	KO		P value	***	0.0003	two-tailed Student’s t-test
		15.9	12.2
		24.5	16
		19.5	12.5
		18.2	12.2
		20.1	10.9
		21.5	12.6
		24.4	15
		26.1	20.1
		16.9	18
		19.4	12.9

## Sheet: Fig 2k
FACS
Fig. 2k, left		WT	KO		P value	****	1.08251e-05	two-tailed Mann-Whitney test
		416.4	897.7
		617.2	998.5
		618.1	942.3
		618	955.7
		637.5	1095.4
		728.4	970
		656.1	927.1
		631.5	923.4
		642.1	825.5
		614.8	859.2
Fig. 2k, right		WT	KO		P value	****	8.8403e-11	two-tailed Student’s t-test
		583.2	877.6
		569.6	935.6
		585.6	835.5
		591.4	871.5
		606.8	1046.8
		570.1	838.4
		587.8	910.4
		586.3	910.2
		612.8	800.7
		578.4	844.1

## Sheet: Fig 2l
FACS
Fig. 2l, left		WT	KO		P value	****	8.69903e-09	two-tailed Student’s t-test
		597	934.1
		491.8	852.6
		578.5	1071.9
		602.4	837.1
		629.7	867.7
		562.8	1040.5
		688	966.4
		661.5	985.4
		711.8	951.7
		683.6	951.5
Fig. 2l, right		WT	KO		P value	****	1.08251e-05	two-tailed Mann-Whitney test
		725.4	1059.3
		589.9	918.5
		683.2	980.7
		746.8	912.7
		765.4	1004.2
		746.6	1094.2
		768.1	995.5
		756.8	1093.1
		788.6	1072.1
		775.8	1090.3
