# Supplementary material for: The malate shuttle detoxifies ammonia in exhausted T cells by producing 2-ketoglutarate
Source: Nat Immunol. 2023 Oct 9;24(11):1921–32. doi: 10.1038/s41590-023-01636-5 (PMC10602850; doi:10.1038/s41590-023-01636-5)
Supplement: Supplementary file 4 — Statistical source data. [file 41590_2023_1636_MOESM4_ESM.xlsx]

## Sheet: Fig 3b
Fig. 3b		WT	KO		P value	*	0.0131	two-tailed Student’s t-test
		1.97142	1.71898
		1.51928	0.730098
		2.26063	1.42748
		3.40213	1.35639
		1.50088	1.48874
		2.32069	1.57528
		2.94175	1.1837
		2.28321	2.32557

## Sheet: Fig 3c
	WT
2-KG	82.8614	128.814	105.936	81.4367	90.9623	102.999	110.024	96.9664
Succinate	79.4066	100.461	122.495	113.448	95.6988	84.0869	98.5499	105.854
Fumarate	118.837	113.554	97.5688	86.3455	83.6811	116.367	109.138	74.5092
Malate	91.8061	121.323	100.005	79.5971	90.0168	105.474	107.33	104.449
Citrate	111.73	92.1907	99.0232	118.933	97.302	105.91	93.0279	81.8838
Aspartate	101.673	91.0818	94.0559	114.957	115.869	99.2852	101.903	81.175
Glutamate	97.8845	89.866	94.8863	112.848	108.264	106.252	106.604	83.395
Glutamine	88.4233	79.7056	87.7557	125.62	95.5745	113.873	109.795	99.2536
										Two-way ANOVA
	KO									P value
2-KG	13.3165	14.2594	15.6254	12.324	13.7579	13.3975	19.6904	12.1717		1.4e-14	****
Succinate	73.9434	77.3687	80.3702	70.0391	83.0364	69.5304	95.7623	53.7257		0.0712685	n.s.
Fumarate	42.9767	59.5715	75.2383	79.2166	85.7507	91.4406	139.947	117.136		0.713738	n.s.
Malate	14.313	14.6395	15.4174	15.3335	15.2079	16.5508	24.8243	20.8329		6.8e-14	****
Citrate	101.106	101.026	100.113	107.401	109.604	128.083	166.358	150.525		0.206889	n.s.
Aspartate	107.119	82.3398	95.5631	103.535	105.452	92.7947	181.904	122.967		0.860424	n.s.
Glutamate	113.963	77.3538	92.3316	97.8165	101.138	88.7183	150.078	135.393		0.990947	n.s.
Glutamine	94.367	110.326	117.228	135.912	134.81	69.612	147.716	103.018		0.671089	n.s.

## Sheet: Fig 3d
FACS
Fig. 3d		WT	KO		P value	****	1.0313e-10	two-tailed Student’s t-test
		0.062	3.316
		0.139	3.461
		0.134	3.655
		0.123	4.209
		0.147	3.444
		0.099	3.5
		0.14	3.675
		0.153	2.244

## Sheet: Fig 3f
Intracellular ammonia
(mmol / L cell mass)		WT	KO	KO+NR	KO+NMN	KO+Malate	KO+2-KG	KO+2-KG+GSK-J4	KO+2-KG+2-HG
		5395.5	1568.25	2714.88	2448	3133.02	5592.4	5390.28	6032.9
		4235.76	1309.35	2131.29	2984.85	3444.48	6780.28	5129.58	5808
		5713.26	1474.59	3345.12	2710.84	3625.6	4870.84	6749.6	6895.2
		5825.28	1066	3383.5	2650	3253.8	5077.8	7673.6	6669
		6749.6	1223.64	2090.4	2613.75	4072.32	5062.2	8358.22	4639.04
		7707.84	1252.48	2475	3135.6	2952	6008.08	4875.12	6819.8
		7168.72	1939.52	2772	2912.49	2533.44	8436.96	5289	7604.3
		5257.59	1683.54	1876.57	2420.5	3102	6152.64	6106.24	6975.44
	P value (compared with the "KO")	<10^(-15)		0.000403208	<10^(-15)	<10^(-15)	<10^(-15)	<10^(-15)	<10^(-15)
	one-way ANOVA	****		***	****	****	****	****	****
Ly5.1+ donor cell #		WT	KO	KO+NR	KO+NMN	KO+Malate	KO+2-KG	KO+2-KG+GSK-J4	KO+2-KG+2-HG
		5395.5	1568.25	2714.88	2448	3133.02	5592.4	5390.28	6032.9
		4235.76	1309.35	2131.29	2984.85	3444.48	6780.28	5129.58	5808
		5713.26	1474.59	3345.12	2710.84	3625.6	4870.84	6749.6	6895.2
		5825.28	1066	3383.5	2650	3253.8	5077.8	7673.6	6669
		6749.6	1223.64	2090.4	2613.75	4072.32	5062.2	8358.22	4639.04
		7707.84	1252.48	2475	3135.6	2952	6008.08	4875.12	6819.8
		7168.72	1939.52	2772	2912.49	2533.44	8436.96	5289	7604.3
		5257.59	1683.54	1876.57	2420.5	3102	6152.64	6106.24	6975.44
	P value (compared with the "KO")	<10^(-15)		0.047942	0.0211529	0.000518579	<10^(-15)	<10^(-15)	<10^(-15)
	one-way ANOVA	****		*	*	***	****	****	****

## Sheet: Fig 3g
Fig. 3g, left panel		0	0.000977	0.001953	0.003906	0.007813	0.015625	0.03125	0.0625	0.125	0.25	0.5	1	2	4	8
		0.214	0.217	0.178	0.165	0.242	0.197	0.216	0.229	0.169	0.179	0.214	0.206	0.165	0.081	0.055
Got1 WT cell # (x 10^6)		0.245	0.241	0.193	0.211	0.155	0.249	0.155	0.244	0.22	0.188	0.224	0.16	0.133	0.161	0.071
		0.169	0.192	0.173	0.204	0.249	0.176	0.179	0.192	0.226	0.236	0.177	0.153	0.108	0.121	0.083
		0.238	0.225	0.178	0.153	0.19	0.22	0.151	0.244	0.206	0.248	0.241	0.19	0.1	0.103	0.089
		0.232	0.191	0.218	0.231	0.189	0.196	0.242	0.167	0.235	0.176	0.197	0.149	0.117	0.131	0.065
		0.222	0.158	0.194	0.199	0.157	0.218	0.25	0.166	0.213	0.237	0.184	0.191	0.187	0.153	0.086
		0.206	0.152	0.215	0.164	0.172	0.202	0.229	0.207	0.232	0.175	0.242	0.148	0.158	0.068	0.06
		0.187	0.16	0.15	0.184	0.23	0.194	0.217	0.25	0.179	0.236	0.225	0.182	0.193	0.115	0.106
	P value (compared with the group "0 mM NH4OH")		0.68551	0.449961	0.523433	0.935399	0.999259	0.999015	0.999869	0.999625	0.999564	>0.9999	0.053373	0.000116209	<10^(-15)	<10^(-15)
	one-way ANOVA													***	****	****
Fig. 3g, right panel		0	0.000977	0.001953	0.003906	0.007813	0.015625	0.03125	0.0625	0.125	0.25	0.5	1	2	4	8
		0.178	0.24	0.172	0.185	0.192	0.19	0.239	0.195	0.21	0.143	0.153	0.17	0.107	0.078	0.041
Got1 KO cell # (x 10^6)		0.171	0.159	0.183	0.163	0.187	0.184	0.23	0.156	0.175	0.121	0.147	0.099	0.118	0.081	0.059
		0.199	0.21	0.226	0.228	0.182	0.204	0.228	0.231	0.174	0.158	0.175	0.096	0.109	0.099	0.031
		0.209	0.23	0.215	0.142	0.198	0.214	0.227	0.143	0.148	0.163	0.123	0.082	0.125	0.088	0.028
		0.224	0.168	0.221	0.174	0.143	0.142	0.151	0.156	0.227	0.169	0.136	0.101	0.068	0.03	0.026
		0.238	0.187	0.163	0.2	0.172	0.214	0.183	0.239	0.208	0.179	0.166	0.163	0.094	0.079	0.008
		0.169	0.163	0.228	0.175	0.188	0.211	0.224	0.206	0.17	0.18	0.181	0.103	0.075	0.116	0.045
		0.19	0.156	0.183	0.238	0.21	0.24	0.155	0.149	0.178	0.13	0.103	0.177	0.094	0.085	0.029
	P value (compared with the group "0 mM NH4OH")		0.999137	0.999869	0.999015	0.979976	0.999747	0.999259	0.984705	0.991998	0.0398259	0.00875	<10^(-15)	<10^(-15)	<10^(-15)	<10^(-15)
	one-way ANOVA										*	**	****	****	****	****

## Sheet: Fig 3h
Fig. 3h, left panel	Time after NH4OH treatment
	(hours)	0 mM ammonia
Got1 WT cell # (x 10^6)	0	0.25	0.25	0.25	0.25	0.25	0.25	0.25	0.25
	24	0.239	0.258	0.257	0.222	0.24	0.238	0.243	0.228
	48	0.227	0.216	0.228	0.178	0.19	0.212	0.221	0.152
											P value (compared with the group "0 mM NH4OH")
											two-way ANOVA
		1 mM ammonia
	0	0.25	0.25	0.25	0.25	0.25	0.25	0.25	0.25
	24	0.252	0.215	0.214	0.258	0.234	0.22	0.22	0.255		0.7694
	48	0.215	0.175	0.159	0.19	0.205	0.18	0.201	0.202		0.373
Fig. 3h, right panel	Time after NH4OH treatment
	(hours)	0 mM ammonia
Got1 KO cell # (x 10^6)	0	0.25	0.25	0.25	0.25	0.25	0.25	0.25	0.25
	24	0.239	0.258	0.257	0.222	0.24	0.238	0.243	0.228
	48	0.227	0.216	0.228	0.178	0.19	0.212	0.221	0.152
											P value (compared with the group "0 mM NH4OH")
											two-way ANOVA
		1 mM ammonia
	0	0.25	0.25	0.25	0.25	0.25	0.25	0.25	0.25
	24	0.252	0.215	0.214	0.258	0.234	0.22	0.22	0.255		0.000872358	***
	48	0.215	0.175	0.159	0.19	0.205	0.18	0.201	0.202		5.43791e-09	****

## Sheet: Fig 3j
									P value (compared with the group "DMSO")
									two-way ANOVA
Fig. 3j		DMSO			2-KG
	m+0	82.89	84.87	82.94	65.68	65.59	69.96		1.24471e-05		****
	m+1	17.11	15.13	17.06	34.32	34.41	30.04		1.24471e-05		****
