# Supplementary material for: The malate shuttle detoxifies ammonia in exhausted T cells by producing 2-ketoglutarate
Source: Nat Immunol. 2023 Oct 9;24(11):1921–32. doi: 10.1038/s41590-023-01636-5 (PMC10602850; doi:10.1038/s41590-023-01636-5)
Supplement: Supplementary file 5 — Statistical source data. [file 41590_2023_1636_MOESM5_ESM.xlsx]

## Sheet: Fig 4b c d e g h i j k
Sequencing data have been deposited in the Genome Expression Omnibus database under accession number GSE220876.

## Sheet: Fig 4f
mRNA expression z-scores
		Bcl2	Bcl2l1	Mcl1	Birc2	Birc3	Bax	Bak1	Bclaf1	Bbc3	Bid	Plk1	Bub1	Bub1b	Ccna2	Ccnb1	Ccnb2	Ccnf	Ccng2	Ccnh	Ccni	Mki67	Nr1d1	Nr1d2	Per2	Slc25a3	Slc6a6	Tox	Tcf7	Il7r	Sell	Ikzf2
	Got1 WT-1	0.969811	1.32948	0.139748	0.457246	1.06763	0.248591	-0.57895	-0.74662	-1.00685	-0.93948	1.16602	0.678255	1.21671	0.817391	1.38298	1.23721	1.03264	0.179076	1.41795	0.175042	0.726882	-0.79446	0.58638	-0.07626	-0.58192	-0.9663	1.38173	1.48161	0.899286	0.883211	0.638097
	Got1 WT-2	0.478316	0.389359	-0.01104	0.718156	1.0655	-0.46193	-1.59532	-1.05638	-1.15935	-0.62713	0.942402	1.144	0.988608	0.880656	0.913303	0.803004	0.846401	0.018144	0.556221	0.253428	0.148675	-0.758	-0.75512	-1.1312	-0.73165	-1.00873	0.94189	1.4021	1.01097	0.963537	0.494554
	Got1 WT-3	0.922365	1.7299	1.2474	1.17916	1.89733	0.270709	-0.83869	-0.86533	-0.31234	-0.11071	1.36931	1.66047	1.40773	1.50688	1.56573	1.33694	1.52118	1.10207	1.47274	0.771703	0.700156	-0.57572	-0.32483	-0.3813	0.223793	-0.54654	1.62165	1.61679	1.56937	1.48566	1.13461
	Got1 KO-1	-1.01199	-0.95989	-0.72552	-0.97089	-0.91303	0.630117	0.008282	0.661543	0.924171	0.538977	-1.28655	-1.17321	-1.20064	-1.34734	-1.40582	-1.27028	-1.48025	-1.81837	-1.37146	-0.87631	-1.81672	1.39296	0.510446	0.444853	0.118135	0.713886	-1.09739	-1.19801	-0.73093	-0.73468	-1.13853
	Got1 KO-2	-0.56672	-0.40931	-0.1731	-0.71587	-0.68327	1.23558	1.06304	0.972827	1.43494	1.3136	-1.06147	-1.15015	-1.07917	-1.18689	-1.15362	-1.08995	-1.27781	-1.00425	-0.67909	-0.79957	-1.39237	1.55702	0.712937	1.75399	0.957749	1.11472	-0.84415	-1.07344	-0.51757	-0.31259	-1.07735
	Got1 KO-3	-0.11537	-0.51594	0.149613	-0.46477	-0.562	1.53417	2.02295	1.46242	1.57091	1.03874	-1.04114	-1.0879	-0.89465	-1.23182	-1.04214	-0.98216	-1.21033	-0.38419	-0.72392	-0.67432	-1.26127	0.791419	1.2951	1.23288	0.912547	1.37621	-0.88413	-0.93827	-0.04334	0.049636	-0.78791
	Without NH4OH-1	0.794625	-0.00889	0.246849	1.00849	0.295361	-1.37428	-0.52926	-0.90914	-1.05829	-1.13105	0.588094	0.436158	0.468418	0.635851	0.182295	0.576333	0.473921	0.728139	0.237432	1.12087	0.211154	-0.95851	-1.13479	-1.34727	-1.03676	-0.95311	0.328773	0.007951	0.342546	0.248936	0.863999
	Without NH4OH-2	0.828689	0.569983	0.139748	0.443514	-0.05354	-1.01487	-0.00527	-0.98149	-0.48321	-1.01861	0.814619	0.180227	0.665923	0.495569	0.180468	0.711328	0.592683	0.377875	0.04815	1.19597	0.129534	-1.21371	-1.10948	-1.11849	-1.08252	-0.9382	0.608674	0.066262	0.019169	-0.02084	0.887531
	Without NH4OH-3	1.11458	0.452469	1.27558	1.40084	0.588949	-1.42957	-0.54733	-0.7828	-0.95173	-0.93115	0.618587	0.93188	0.71414	0.898076	0.540489	0.818115	0.517107	1.19674	0.785351	1.64134	0.740967	-0.8856	-1.13479	-0.85158	-0.65933	-0.85333	0.475388	-0.02916	0.830944	0.94535	1.44287
	With NH4OH-1	-0.35382	-0.02847	0.983874	-0.3039	-0.32585	0.986761	1.16242	1.41403	0.865376	1.8092	-0.48645	0.090306	-0.40598	-0.0573	0.15671	-0.36662	0.152725	1.2062	0.471542	-0.43313	1.35709	1.04662	1.54821	0.686344	2.19739	1.47599	-0.79083	-0.18553	-0.28337	-0.31335	-0.34787
	With NH4OH-2	-1.17501	-0.5834	-0.99891	-1.09448	-0.92367	0.03571	0.272537	0.807759	0.352765	0.309921	-0.63166	-0.73282	-0.78708	-0.49465	-0.38241	-0.72023	-0.40329	-0.32739	-0.72392	-1.01581	0.763358	0.445078	0.712937	0.711765	0.45432	0.637045	-0.75085	-0.40817	-1.2185	-1.21891	-0.95499
	With NH4OH-3	-1.88548	-1.96529	-2.27425	-1.6575	-1.4534	-0.66099	-0.4344	0.023181	-0.17638	-0.25231	-0.99177	-0.97722	-1.09401	-0.91641	-0.93797	-1.05369	-0.76498	-1.27405	-1.491	-1.35923	-0.30746	-0.04709	-0.90699	0.07626	-0.77176	-0.05166	-0.99076	-0.74213	-1.87858	-1.97595	-1.15501
