# Supplementary material for: The malate shuttle detoxifies ammonia in exhausted T cells by producing 2-ketoglutarate
Source: Nat Immunol. 2023 Oct 9;24(11):1921–32. doi: 10.1038/s41590-023-01636-5 (PMC10602850; doi:10.1038/s41590-023-01636-5)
Supplement: Supplementary file 6 — Statistical source data. [file 41590_2023_1636_MOESM6_ESM.xlsx]

## Sheet: Fig 5b
Fig. 5b		Time (minutes)	Tmem
		0.944504	38.2173	23.5704	38.7939	43.6482	43.3872	40.3781
		4.32008	37.1765	33.1115	42.358	54.96	41.8921	36.9998
		7.73717	53.8848	39.1865	39.4365	37.6159	39.0016	43.9147
		11.2587	6.08223	1.55988	15.5001	0.78081	1.80371	6.88226
		14.652	3.55727	0.611001	12.7258	0.998991	0.426977	3.77013
		18.0619	6.14959	0.204163	7.77235	0.066562	0.052349	4.25277
		21.5779	91.8887	74.8912	72.7198	87.4994	88.3839	90.9958
		24.9956	82.277	76.3474	92.3011	89.2764	87.2428	91.3194
		28.3712	74.3826	78.5478	108.379	90.6661	91.4405	94.0586
		31.8844	5.71075	8.61733	1.57205	1.64065	0.02811	2.86123
		35.2747	6.21144	0.09434	5.67757	1.16871	0.07137	2.04771
		38.6615	8.45053	5.88076	0.19734	6.60353	0.53629	3.63172
		42.1887	79.8426	78.1491	86.8213	82.7772	98.8829	85.8041
		45.5622	67.6453	80.363	88.4468	78.3555	106.18	83.5006
		48.9485	90.1021	84.3347	88.9821	80.0977	98.8625	85.0458
		Time (minutes)	Tex
		0.944504	5.91455	6.84967	15.8635	27.098	7.71707	13.4993
		4.32008	5.17622	8.17448	13.3568	27.1119	8.82995	15.1625
		7.73717	5.33502	8.37384	13.1596	31.3364	7.26831	13.4143
		11.2587	7.57847	4.37128	3.20433	1.78712	0.353078	6.96561
		14.652	5.94404	5.07523	0.846291	4.98035	0.639852	0.091415
		18.0619	5.09463	0.326463	2.25593	6.79138	0.053004	3.75581
		21.5779	8.12427	11.3931	19.7993	27.8383	12.1896	18.1896
		24.9956	7.00461	14.9257	20.9107	27.8	10.6598	19.2215
		28.3712	9.1684	17.119	25.6098	25.6421	12.3239	20.0941
		31.8844	0.928062	0.439246	2.35147	9.3616	3.16089	5.57332
		35.2747	0.126577	4.0304	3.80147	6.04049	2.5064	1.11616
		38.6615	1.14462	6.51227	6.34069	7.89611	5.65741	9.59211
		42.1887	14.1019	26.3797	12.504	19.1362	8.98832	21.8678
		45.5622	11.3299	6.40771	9.33185	19.4677	8.96168	18.2176
		48.9485	11.7088	31.8466	1.15765	20.1537	11.2651	18.3957

## Sheet: Fig 5c
Fig. 5c		Time (minutes)	Tmem
		0.944504	38.6987	42.2165	32.2012	34.718	34.8201	47.5011
		4.32008	39.593	37.3762	32.284	39.2518	35.8602	41.7278
		7.73717	43.4943	36.573	33.2954	37.5732	35.5322	36.563
		11.2587	4.3033	7.60627	2.78531	6.32389	5.25275	7.52355
		14.652	5.56158	6.79099	4.24458	2.65736	10.7424	7.28164
		18.0619	6.63839	6.24007	7.83723	4.86359	5.49249	5.49947
		21.5779	95.4613	90.7758	93.6988	85.5814	89.8979	73.4387
		24.9956	96.5093	90.4888	92.7914	83.3415	85.6761	72.7099
		28.3712	95.6586	89.357	95.566	85.407	88.7612	74.5386
		31.8844	6.30126	4.44524	8.634	5.30722	9.21719	1.78463
		35.2747	6.31846	7.21655	2.65201	2.82157	7.44491	3.78444
		38.6615	5.31658	5.74123	8.81644	8.59031	7.43174	6.57848
		42.1887	100.387	86.7636	95.6532	88.6067	83.5159	100.882
		45.5622	103.66	84.5321	98.6967	78.5148	84.2356	102.548
		48.9485	102.323	88.7394	98.6102	80.523	85.7105	102.757
		Time (minutes)	Tmem + antimycin A + azide
		0.944504	4.65511	6.66098	7.84166	6.33053	10.5201	7.65681
		4.32008	6.37266	6.64496	3.73338	3.6802	10.3924	3.45274
		7.73717	6.30283	7.52664	6.61993	6.58037	6.46084	8.89116
		11.2587	5.60682	4.22063	6.66705	6.885	4.57373	1.63739
		14.652	5.41919	4.8901	5.52766	8.70626	7.32419	4.28464
		18.0619	5.66442	6.58013	8.64654	4.68508	5.34322	3.59456
		21.5779	5.68149	4.73852	3.60816	1.75203	7.41383	5.69057
		24.9956	6.44718	6.56351	6.29126	8.53611	9.69422	1.43818
		28.3712	6.52611	5.56756	3.51039	2.59038	5.56185	6.27127
		31.8844	4.69141	5.54537	6.30852	2.66524	4.55915	3.46956
		35.2747	6.58593	5.33965	7.72486	1.63513	5.84398	3.75538
		38.6615	5.55808	7.5157	4.47262	9.57553	6.53736	7.4035
		42.1887	11.3241	23.5817	18.4456	12.4826	9.45226	9.25104
		45.5622	11.3991	13.4337	19.5341	11.7242	8.50387	17.3762
		48.9485	13.5426	13.8731	19.8798	9.35781	1.20164	23.7014

## Sheet: Fig. 5d
Fig. 5d		Time (minutes)	Tmem
		0.944504	38.335	50.5347	51.8371	49.2469	55.5234	52.4667
		4.32008	38.6334	46.4291	51.5282	61.2339	61.7868	63.5977
		7.73717	40.4954	50.2299	60.2551	63.3352	55.2912	49.6339
		11.2587	5.5807	6.2311	2.2654	5.5461	7.85896	1.77397
		14.652	5.49189	5.44998	6.43303	5.66871	7.45713	5.48387
		18.0619	4.69747	7.39865	5.3433	2.65852	8.57757	8.28838
		21.5779	86.5752	89.5101	91.5823	85.3015	89.4679	90.3436
		24.9956	89.3906	89.4253	91.2629	90.4795	111.738	86.709
		28.3712	85.5328	93.6241	85.5572	89.8843	75.4126	90.878
		31.8844	5.44905	6.81639	7.82853	5.54856	6.22521	2.4196
		35.2747	4.50859	4.86585	6.45548	7.48024	10.6954	6.75764
		38.6615	5.60206	12.4441	6.8495	4.3478	8.88575	1.81444
		42.1887	99.5557	96.5139	93.6548	86.264	78.4543	99.8343
		45.5622	101.697	86.2815	90.7621	96.7674	83.2851	101.582
		48.9485	108.605	82.4563	97.5196	96.2008	85.4482	100.578
		Time (minutes)	Tex+NH4OH
		0.944504	5.67797	5.31386	5.2242	18.3324	26.3493	2.77382
		4.32008	5.6679	5.384	6.75149	11.3774	9.78199	4.40926
		7.73717	9.61917	14.2872	38.353	12.5852	26.492	2.68035
		11.2587	6.47838	6.55631	5.33426	8.65609	5.60312	6.72126
		14.652	6.69626	4.66709	4.50276	8.24631	9.34212	6.47888
		18.0619	6.33908	5.59805	3.29576	1.5635	5.42994	3.65504
		21.5779	5.5325	6.85325	35.5434	24.4608	8.43951	2.32074
		24.9956	6.58356	13.49	22.7499	21.3869	10.7637	2.64945
		28.3712	4.56779	4.76777	27.2096	21.4631	7.2628	1.48561
		31.8844	5.47809	4.48112	7.49775	2.74589	5.75934	8.8109
		35.2747	5.5499	6.42432	7.23584	11.236	5.44737	2.3825
		38.6615	6.34477	4.30481	7.53029	9.49898	8.3821	1.86357
		42.1887	11.6438	4.35255	17.6402	8.33459	9.8713	7.75425
		45.5622	12.3566	14.5108	22.5296	5.68818	9.73663	12.6187
		48.9485	13.6789	14.6934	21.596	6.84977	8.63129	9.73741

## Sheet: Fig 5f
			WT
Fig 5f, left panel		m+0	75.78	74.84	75.02
		m+1	5.4	5.57	6.06
Aspartate in Tmem cells		m+2	5.81	6.43	5.83
		m+3	2.22	2.35	2.2
		m+4	10.79	10.82	10.89
			KO
		m+0	71.89	76.12	76.57
		m+1	5.05	4.6	5.73
		m+2	8.66	7.58	10.64
		m+3	1.46	1.3	1.7
		m+4	12.94	10.39	5.36
			WT
Fig 5f, right panel		m+0	55.95	56.83	51.72
		m+1	5.4	5.57	6.06
Aspartate in Tex cells		m+2	5.81	6.43	5.83
		m+3	2.22	2.35	2.2
		m+4	30.62	28.83	34.19		P value (compared with the group "WT")
							two-way ANOVA
			KO
		m+0	82.21	85.33	80.78
		m+1	5.05	4.6	5.73
		m+2	8.66	7.58	10.64
		m+3	1.46	1.3	1.7
		m+4	2.62	1.18	1.15		2e-15	****

## Sheet: Fig 5h
			WT
Fig 5h, left panel		m+0	10.5	10.42	10.29
		m+1	1	1	0.96
Glutamate in Tmem cells		m+2	0.35	0.36	0.36
		m+3	5.5	5.45	5.39
		m+4	3.64	3.64	3.55
		m+5	79.01	79.14	79.46
			KO
		m+0	10.21	10.19	10.33
		m+1	0.93	0.91	1
		m+2	0.3	0.3	0.34
		m+3	5.24	5.32	5.42
		m+4	3.53	3.52	3.58
		m+5	79.79	79.75	79.34
			WT + R162
		m+0	9.87	8.97	8.97
		m+1	1.11	1.28	1.04
		m+2	0.45	0.54	0.56
		m+3	5.1	4.81	4.72
		m+4	3.37	3.31	3.18
		m+5	80.1	81.08	81.52
			KO + R162
		m+0	10.43	10.6	10.41
		m+1	1.32	1.44	1.33
		m+2	0.53	0.59	0.53
		m+3	5.37	5.45	5.4
		m+4	3.68	3.72	3.66
		m+5	78.66	78.2	78.67
			WT
Fig 5h, right panel		m+0	10.78	10.48	10.75
		m+1	1.26	1.05	1.24
Glutamate in Tex cells		m+2	0.47	0.39	0.46
		m+3	5.86	5.7	5.84
		m+4	3.76	3.63	3.75
		m+5	77.87	78.76	77.95
			KO
		m+0	10.48	10.54	10.07
		m+1	1.46	1.45	1.12
		m+2	0.58	0.58	0.43
		m+3	4.5	4.53	4.28
		m+4	3.75	3.75	3.49
		m+5	79.23	79.16	80.62
			WT + R162
		m+0	10.3	10.68	10.66
		m+1	1.05	1.35	1.35
		m+2	0.4	0.52	0.52
		m+3	4.97	5.21	5.21
		m+4	3.53	3.73	3.73
		m+5	79.74	78.5	78.54
			KO + R162
		m+0	10.13	10.28	9.87
		m+1	1.4	1.54	1.27
		m+2	0.56	0.62	0.48
		m+3	3.73	3.82	3.61
		m+4	3.63	3.72	3.52
		m+5	80.55	80.02	81.24

## Sheet: Fig 5i
			WT
Fig 5i, left panel		m+0	19.82	18.27	20.28
		m+1	5.15	7.33	6.74
2-KG in Tmem cells		m+2	1.4	1.71	2.19
		m+3	6.65	8.17	6.53
		m+4	5.08	3.91	4.9
		m+5	61.9	60.61	59.36
							P value (compared with the group "WT")
							two-way ANOVA
			KO
		m+0	20.25	19.05	16.21
		m+1	9.63	8.25	11.54
		m+2	0.71	1.51	1.46
		m+3	8.04	6.66	6.45
		m+4	4.97	5.97	3.57
		m+5	56.4	58.56	60.78		0.0669937
			WT + R162
		m+0	23.85	21.57	24.54
		m+1	18.02	18.86	20.06
		m+2	2.59	2.55	3.94
		m+3	10.05	11.82	8.42
		m+4	4.68	5.86	4.67
		m+5	40.8	39.33	38.36		<10^(-15)
			KO + R162
		m+0	24.24	23.2	23.46
		m+1	14.31	11.75	14.87
		m+2	0.48	1.51	1.67
		m+3	10.16	8.21	7.71
		m+4	4.44	3.41	4.71
		m+5	46.37	51.91	47.58		10^(-14)
			WT
Fig 5i, right panel		m+0	21.65	22.31	26.61
		m+1	6.47	12.68	4.74
2-KG in Tex cells		m+2	0.64	0.98	0.4
		m+3	5.99	7.28	5.73
		m+4	3.64	4.14	3.28
		m+5	61.61	52.61	59.22
							P value (compared with the group "WT")
							two-way ANOVA
			KO
		m+0	65.92	54.54	30.4
		m+1	9.22	13.03	36.95
		m+2	0	0.88	2.24
		m+3	4.1	4.76	6.43
		m+4	2.19	2.81	4.49
		m+5	18.57	23.98	19.49		6.7428e-07
			WT + R162
		m+0	25.14	38.1	41.91
		m+1	18.1	6.88	5.07
		m+2	1.59	1	1.06
		m+3	9.4	6.35	6.1
		m+4	5.26	2.9	2.68
		m+5	40.5	44.76	43.18		0.0252484
			KO + R162
		m+0	32.41	71.96	34.46
		m+1	36.61	10.01	31.39
		m+2	3.59	0	6.21
		m+3	2.65	2.87	10.52
		m+4	4.28	1.81	8.12
		m+5	20.46	13.35	9.31		2.20549e-08
