# Supplementary material for: The malate shuttle detoxifies ammonia in exhausted T cells by producing 2-ketoglutarate
Source: Nat Immunol. 2023 Oct 9;24(11):1921–32. doi: 10.1038/s41590-023-01636-5 (PMC10602850; doi:10.1038/s41590-023-01636-5)
Supplement: Supplementary file 7 — Statistical source data. [file 41590_2023_1636_MOESM7_ESM.xlsx]

## Sheet: Fig 6b
Fig. 6b		WT	KO	KO+2-KG
%Ly5.1+ donor cells		11.5	3.1	8.3
		7.9	2.4	7.5
		7.3	2.9	7.2
		7.7	3	9
		7	3.2	9.1
		7.2	3.3	9.9
		6.4	2.7	10.6
		7.1	3.1	9.8
		7.4	2.7	8.2
		7.2	3.3	6.5
	P value (compared with the group "KO")	1.64047e-09		3.1632e-11
	one-way ANOVA	****		****
Fig. 6b		WT	KO	KO+2-KG
Ly5.1+ donor cell #		11.5	3.1	8.3
		7.9	2.4	7.5
		7.3	2.9	7.2
		7.7	3	9
		7	3.2	9.1
		7.2	3.3	9.9
		6.4	2.7	10.6
		7.1	3.1	9.8
		7.4	2.7	8.2
		7.2	3.3	6.5
	P value (compared with the group "KO")	1.27735e-07		5.7681e-07
	one-way ANOVA	****		****

## Sheet: Fig 6c
Fig. 6c		WT	KO	KO+2-KG
%PD-1+TIGIT+ T cells		65.4	17.5	72.3
among donor T cells		62.9	12.7	74.6
		64.4	13.3	65.7
		61.8	15.5	65
		65.3	12.4	64.7
		70.5	13.9	70.8
		62.6	15.4	70.5
		64.6	16.2	70.1
		70.3	16.5	76.9
		69.7	13.4	76
	P value (compared with the group "KO")	1.1e-14		1.1e-14
	one-way ANOVA	****		****

## Sheet: Fig 6d
Fig. 6d		WT	KO	KO+2-KG
%IFNg+TNFa+ T cells		32.4	14.5	29.3
among donor T cells		29.8	8.6	31.8
		30	15.4	27.1
		29.8	12.1	23.8
		33.1	12.4	25.7
		27.6	11.3	28.2
		31.8	12.4	25.7
		30.8	14.1	20.9
		33.5	13.3	26.3
		35.5	8.5	33.5
	P value (compared with the group "KO")	4.5e-14		1.1174e-11
	one-way ANOVA	****		****

## Sheet: Fig 6e
Fig. 6e		WT	KO	KO+2-KG
%Ki-67+ T cells		16.2	15.3	24.9
among donor T cells		25.1	16.8	24.3
		31.1	18.8	23.3
		19.8	16.9	19.8
		27.7	15.4	23
		29.9	18.1	21
		27.7	19.7	26.2
		26.2	15	23.4
		25.3	17.2	24.5
		27.4	18.5	25
	P value (compared with the group "KO")	2.47162e-06		0.00015972
	one-way ANOVA	****		***

## Sheet: Fig 6f
Fig. 6f		WT	KO	KO+2-KG
Cleaved caspase-3 MFI		707.2	935.6	712.2
		725.4	918.2	687.7
		717.5	943	744.4
		762.8	922.9	705.7
		719.7	857.4	748.7
		730.4	858.7	733.4
		688.3	924.4	724.9
		738	940.5	698.8
		692.4	935.7	763.6
		711.1	954.3	697.9
	P value (compared with the group "KO")	1.7e-14		1.9e-14
	one-way ANOVA	****		****
Fig. 6f		WT	KO	KO+2-KG
Bim MFI		558.4	906	554.8
		563	947.1	538.9
		547.2	944.4	561.1
		548.6	959.8	551.5
		543.7	922.9	560.2
		578.9	1537.2	576.9
		516.3	923.9	549.4
		565.8	892.5	529
		549.3	1066.5	574.1
		539.3	940.4	527.8
	P value (compared with the group "KO")	3.73901e-09		3.969e-09
	one-way ANOVA	****		****

## Sheet: Fig 6g
Fig. 6g		WT	KO	KO+2-KG
Viral titers (pfu/ml serum)		77850	39400	31400
		27600	41150	35750
		40600	62350	66400
		58750	56650	52700
		55750	32700	53700
		42200	38300	44500
		47400	58150	45750
		65050	63000	44850
		36550	69450	40350
		54600	64900	43200
	P value (compared with the group "KO")	0.937187		0.477276
	one-way ANOVA

## Sheet: Fig 6h
Fig. 6h		WT	KO	KO+2-KG
Viral titers (pfu/ml serum)		15250	54250	8050
		12200	7400	10500
		9350	40300	8950
		15350	18650	15950
		18200	19250	13850
		6650	29150	13450
		16050	16050	14650
		13350	41050	9300
		15000	22750	9600
		15050	28400	12000
	P value (compared with the group "KO")	0.0026296		0.000658958
	one-way ANOVA	**		***
