# Supplementary material for: The malate shuttle detoxifies ammonia in exhausted T cells by producing 2-ketoglutarate
Source: Nat Immunol. 2023 Oct 9;24(11):1921–32. doi: 10.1038/s41590-023-01636-5 (PMC10602850; doi:10.1038/s41590-023-01636-5)
Supplement: Supplementary file 8 — Statistical source data. [file 41590_2023_1636_MOESM8_ESM.xlsx]

## Sheet: Fig 7b
Fig. 7b		GOT1 WT Tmem	GOT1 WT Tex	GOT1 KO Tex
GOT1		1.067	3.471	0.709
(normalized to GRP94)		0.868	5.074	0.346
		0.978	3.401	0.734
		1.087	2.812	0.779
	P value (compared with the group "GOT1 WT Tex")	0.000192726		<10^(-15)
	one-way ANOVA	***		****

## Sheet: Fig 7d
Fig. 7d
Intracellular ammonia		GOT1 WT Tex	GOT1 KO Tex	GOT1 KO Tex+2-KG
(mmol / L cell mass)		1.076	3.569	1.03
		0.425	1.846	0.964
		0.064	3.512	0.43
		0.493	1.921	0.965
		0.198	1.635	0.994
		0.573	3.804	1.019
		0.83	2.147	0.069
		0.512	1.627	0.233
	P value (compared with the group "GOT1 KO Tex")	<10^(-15)		<10^(-15)
	one-way ANOVA	****		****

## Sheet: Fig 7e
Fig. 7e
Cell # (x10^6)											P value (compared with the group "GOT1 KO")
	Time of cell culture										two-way ANOVA
	(days)
		GOT1 WT
	0	0.1	0.1	0.1	0.1	0.1	0.1	0.1	0.1
	1	0.211	0.208	0.162	0.169	0.152	0.228	0.127	0.162
	2	0.367	0.411	0.469	0.527	0.386	0.406	0.284	0.286		6.4436e-11	****
		GOT1 KO
	0	0.1	0.1	0.1	0.1	0.1	0.1	0.1	0.1
	1	0.139	0.097	0.141	0.194	0.191	0.13	0.168	0.195
	2	0.181	0.3	0.192	0.186	0.184	0.291	0.108	0.103
		GOT1 KO + 2-KG
	0	0.1	0.1	0.1	0.1	0.1	0.1	0.1	0.1
	1	0.237	0.247	0.154	0.144	0.234	0.17	0.136	0.203
	2	0.268	0.406	0.301	0.378	0.37	0.277	0.406	0.403		6.65841e-08	****
