# Supplementary material for: The malate shuttle detoxifies ammonia in exhausted T cells by producing 2-ketoglutarate
Source: Nat Immunol. 2023 Oct 9;24(11):1921–32. doi: 10.1038/s41590-023-01636-5 (PMC10602850; doi:10.1038/s41590-023-01636-5)
Supplement: Supplementary file 10 — Statistical source data. [file 41590_2023_1636_MOESM10_ESM.xlsx]

## Sheet: Extended Data Fig. 1b
Extended Data Fig. 1b
Got1 mRNA level		Naïve	LCMV clone 13	LCMV clone 13 V35A
		0.206767	7.07519	0.202383
		0.952516	12.2819	0.463716
		0.688684	10.0985	2.45661
		1.79866	2.02165	2.67692
		0.758171	3.10591	0.595381
		1.5952	9.66127	0.802592
	P value (compared with the group "LCMV clone 13")	0.000868508		0.00114692
	one-way ANOVA	***		**

## Sheet: Extended Data Fig. 1d
Extended Data Fig. 1d
Got1 mRNA level		Before transfer	B16-GP33-41	B16-OVA
upper panel		0.921055	12.7596	1.2683
		0.861061	14.6524	1.64808
		1.44633	11.8407	1.74484
		1.29178	12.6463	1.94376
		1.38299	12.3871	1.90334
		0.0967874	11.8295	1.31426
	P value (compared with the group "B16-GP33-41")	<10^(-15)		<10^(-15)
	one-way ANOVA	****		****
Extended Data Fig. 1d
Got1 mRNA level		Before transfer	B16-GP33-41	B16-OVA
lower panel		0.447063	0.385906	2.81e-06
		0.626032	0.923899	1.31e-06
		1.11061	0.589938	3.72e-06
		1.34006	0.600653	2.76e-06
		1.02059	0.628116	5.82e-06
		1.45564	0.768455	2.95e-06
	P value (compared with the group "B16-GP33-41")	0.0522		0.0009
	one-way ANOVA			***

## Sheet: Extended Data Fig. 1f
Extended Data Fig. 1f
GOT1		DMSO	CsA
(normalized to GRP94)		0.859084	0.021698
		0.835419	0.021372
		0.825556	0.02003
		1.47994	0.020666
	two-tailed Mann-Whitney test	0.0286
		*
