# Supplementary material for: The malate shuttle detoxifies ammonia in exhausted T cells by producing 2-ketoglutarate
Source: Nat Immunol. 2023 Oct 9;24(11):1921–32. doi: 10.1038/s41590-023-01636-5 (PMC10602850; doi:10.1038/s41590-023-01636-5)
Supplement: Supplementary file 11 — Statistical source data. [file 41590_2023_1636_MOESM11_ESM.xlsx]

## Sheet: Extended Fig. 2a
Extended Fig. 2a, left panel
Distance to transcription initiation site of Got1 (kb)
	IP using anti-NFAT1
-5	1.50707e-05	2.46692e-05	1.48677e-05	1.2471e-05	3.26674e-05	3.34989e-05
-4.5	1.87e-05	1.96e-05	1.56e-05	3.3e-05	1.36e-05	1.3e-05
-4	3.55054e-06	4.51728e-06	3.3816e-06	5.80791e-06	3.11674e-06	7.50785e-06
-3.5	8.76e-06	3.37e-06	3.98e-06	9.46e-06	2.66e-06	9.46e-06
-3	1.12345e-05	2.97206e-06	9.79906e-06	4.99316e-06	7.10569e-06	1.31673e-05
-2.5	6.39695e-06	6.02258e-06	1.07279e-05	8.59344e-06	1.31988e-05	7.60713e-06
-2	2.07105e-05	1.97312e-05	1.73786e-05	1.43265e-05	2.51039e-05	2.14063e-05
-1.5	0.000155	0.000176	0.000195	4.51e-05	5.83e-05	7.71e-05
-1	0.000289	0.000302	0.000322	0.000188	0.000324	0.000368
-0.5	0.000335938	0.000112832	0.000198147	0.000362445	0.000118818	6.27501e-05
0	9.01e-06	5.65e-06	5.32e-06	7.77e-06	8.26e-06	9.28e-06
0.5	8.71e-06	9.29e-06	9.4e-06	6.14e-06	2.5e-06	1.07e-05
1	8.76e-06	8.72e-06	4.68e-06	4.49e-06	1.02e-05	4.66e-06
1.5	1.06e-05	5.61e-06	2.19e-05	7.58e-06	1.3e-05	1.61e-05
2	7.25e-06	6.29e-06	3.57e-06	8.29e-06	3.47e-06	9.71e-06
2.5	1.18e-05	8.14e-06	1.19e-05	1.09e-05	2.12e-05	1.29e-05
3	1.34e-05	1.18e-05	5.92e-06	1.77e-05	4.8e-06	2.38e-05
3.5	9.38e-06	5.76e-06	9.55e-06	4.14e-06	4.56e-06	4.6e-06
4	9.51e-06	8.1e-06	6.72e-06	7.76e-06	5.72e-06	7.88e-06
4.5	4.57e-06	5.35e-06	1.87e-05	5.41e-06	6.06e-06	1.61e-05
5	1.22e-05	1.43e-05	7.39e-06	1.56e-05	7.69e-06	8.24e-06
								Two-way ANOVA
								P value
	IP using IgG isotype control
-5	1.17819e-05	1.89145e-05	1.33094e-05	1.21478e-05	1.25815e-05	8.74899e-06		1
-4.5	1.07e-05	6.61e-06	9.44e-06	8.32e-06	8.74e-06	1.09e-05		0.999999
-4	3.54329e-06	2.98107e-06	3.93366e-06	3.36983e-06	4.72439e-06	2.93169e-06		>0.999999999999999
-3.5	6.92e-06	6.17e-06	5.36e-06	4.99e-06	5.53e-06	8.04e-06		>0.999999999999999
-3	4.50024e-06	3.82766e-06	4.72084e-06	5.30051e-06	4.47543e-06	3.0477e-06		1
-2.5	5.20087e-06	4.39813e-06	6.72626e-06	3.41352e-06	4.23736e-06	5.15345e-06		1
-2	4.03809e-06	4.98686e-06	4.28977e-06	4.60481e-06	4.73989e-06	5.1405e-06		0.99877
-1.5	4.08e-06	6.62e-06	7.95e-06	7.93e-06	5.16e-06	4.59e-06		9.14e-13	****
-1	2.68e-06	4.93e-06	5.1e-06	3.39e-06	3.77e-06	6.91e-06		<0.000000000000001	****
-0.5	1.51944e-05	1.09544e-05	1.08353e-05	1.69927e-05	7.95655e-06	1.4389e-05		<0.000000000000001	****
0	3.45e-06	2.39e-06	2.31e-06	7e-06	3.31e-06	3.52e-06		1
0.5	3.52e-06	3.07e-06	2.51e-06	3.3e-06	4.57e-06	4.95e-06		1
1	3.65e-06	5.48e-06	3.17e-06	8.78e-06	3.92e-06	6.54e-06		>0.999999999999999
1.5	8.37e-06	9.46e-06	1.18e-05	8.66e-06	1.07e-05	6.97e-06		>0.999999999999999
2	3.34e-06	6.07e-06	8.58e-06	5.47e-06	4.47e-06	6.06e-06		>0.999999999999999
2.5	1.11e-05	1.2e-05	9.19e-06	9.27e-06	6.41e-06	1.08e-05		>0.999999999999999
3	5.97e-06	6.23e-06	6.94e-06	7.29e-06	7.79e-06	4.48e-06		1
3.5	4.32e-06	4.82e-06	4.5e-06	4.04e-06	5.17e-06	3.82e-06		>0.999999999999999
4	5.71e-06	8e-06	5.62e-06	7.71e-06	3.6e-06	4.47e-06		>0.999999999999999
4.5	7.86e-06	7.99e-06	5.25e-06	1.16e-05	7.07e-06	5.47e-06		>0.999999999999999
5	3.51e-06	4.27e-06	5.1e-06	3.47e-06	6.07e-06	7.86e-06		1
Extended Fig. 2a, right panel	IP using IgG isotype control	IP using anti-NFAT1		P value	**	0.0018	two-tailed Student’s t-test
	4.86181e-06	0.000230886
	7.91859e-06	0.000155759
	5.61821e-06	7.8499e-05
	6.40177e-06	0.000122107
	7.48671e-06	0.000330539
	6.02265e-06	0.000101462

## Sheet: Extended Fig. 2b
Extended Fig. 2b, left panel
Distance to transcription initiation site of Got1 (kb)
	IP using anti-TOX
-5	1.53796e-05	6.30201e-06	5.07771e-06	1.6194e-05	1.34372e-05	1.36653e-05
-4.5	8.47e-06	2.82e-06	6.76e-06	1.16e-05	3.17e-06	6.17e-06
-4	6.24755e-06	1.48972e-05	9.66158e-06	1.48947e-05	8.08932e-06	9.70394e-06
-3.5	9.3e-06	8.24e-06	2.2e-05	1.23e-05	1.09e-05	5.58e-06
-3	1.22751e-05	1.99455e-05	1.13252e-05	9.86961e-06	1.94396e-05	1.30867e-05
-2.5	4.04722e-06	3.9883e-06	4.38298e-06	4.34297e-06	3.04461e-06	3.16642e-06
-2	4.89477e-06	4.12775e-06	4.33405e-06	2.77214e-06	4.39071e-06	3.11226e-06
-1.5	5.19e-06	6.96e-06	1.01e-05	8.01e-06	2.39e-06	6.1e-06
-1	4.17e-06	5.14e-06	6.84e-06	1.54e-05	3.52e-06	6.51e-06
-0.5	9.09666e-06	6.6216e-06	7.94056e-06	6.20239e-06	4.57837e-06	9.14863e-06
0	2.2e-05	6.55e-06	1.14e-05	7.93e-06	9.33e-06	1.67e-05
0.5	7.35e-06	4.48e-06	8.85e-06	3.87e-06	5.62e-06	1.27e-05
1	5.31e-06	1.13e-05	8.32e-06	4.1e-06	7.52e-06	4.22e-06
1.5	5.04e-06	8.79e-06	1.36e-05	8.25e-06	5.39e-06	7.74e-06
2	7.47e-06	6.47e-06	4.43e-06	6.59e-06	1.08e-05	3.81e-06
2.5	3.47e-06	5.38e-06	7.95e-06	5.93e-06	4.36e-06	1.13e-05
3	1.97e-05	1.43e-05	9.93e-06	1.98e-05	1.02e-05	8.81e-06
3.5	1.57e-05	1.43e-05	9.56e-06	4.95e-06	5.97e-06	8.62e-06
4	9.95e-06	7.16e-06	6.28e-06	9.21e-06	1.6e-05	1.05e-05
4.5	1.14e-05	1.31e-05	1.39e-05	7.74e-06	1.27e-05	1.06e-05
5	1.84e-05	1.06e-05	1.59e-05	1.52e-05	1.6e-05	7.56e-06
								Two-way ANOVA
								P value
	IP using IgG isotype control
-5	8.44343e-06	8.52079e-06	9.25024e-06	1.01775e-05	7.26318e-06	1.22848e-05		0.9715
-4.5	5.65e-06	4.11e-06	3.43e-06	4.05e-06	5.65e-06	4.36e-06		0.9966
-4	5.02939e-06	6.81041e-06	6.0486e-06	4.33357e-06	8.66988e-06	6.87453e-06		0.1921
-3.5	7.78e-06	6.16e-06	4.66e-06	8.86e-06	4.62e-06	1.05e-05		0.1915
-3	8.65931e-06	7.42198e-06	9.38415e-06	7.74505e-06	8.54302e-06	5.56011e-06		0.0027	**
-2.5	3.95597e-06	2.21955e-06	2.04562e-06	2.6446e-06	2.16743e-06	2.34977e-06		>0.9999
-2	3.68147e-06	2.45134e-06	3.1458e-06	3.87931e-06	5.69774e-06	4.21262e-06		>0.9999
-1.5	6.8e-06	4.15e-06	4.02e-06	3.74e-06	2.73e-06	4.93e-06		0.9935
-1	7.92e-06	3.41e-06	3.64e-06	4.16e-06	7.78e-06	4.97e-06		0.9998
-0.5	3.3619e-06	3.41474e-06	3.13935e-06	7.1515e-06	4.06352e-06	4.44359e-06		0.7851
0	6.97e-06	9.91e-06	7.55e-06	9.63e-06	9.49e-06	6.45e-06		0.2981
0.5	7.56e-06	5.7e-06	4.66e-06	3.23e-06	5.13e-06	4.77e-06		0.9963
1	3.34e-06	5.03e-06	3.66e-06	4.49e-06	5.43e-06	3.82e-06		0.9485
1.5	5.49e-06	6.68e-06	4.01e-06	8.02e-06	6.87e-06	1.16e-05		>0.9999
2	7.06e-06	4.98e-06	8.63e-06	6.99e-06	6.65e-06	4.37e-06		>0.9999
2.5	5.48e-06	5.1e-06	4.35e-06	3.39e-06	3.92e-06	4.32e-06		0.9963
3	1.45e-05	9.51e-06	9.15e-06	8.58e-06	6.78e-06	5.59e-06		0.0861
3.5	3.67e-06	5.41e-06	3.54e-06	5.4e-06	5.99e-06	4.66e-06		0.0497	*
4	9.11e-06	1.05e-05	7.41e-06	6.34e-06	7.11e-06	1.02e-05		>0.9999
4.5	7.43e-06	4.64e-06	7.22e-06	6.51e-06	7.15e-06	7.99e-06		0.0895
5	1.36e-05	1.11e-05	6.2e-06	6.14e-06	1.09e-05	7.51e-06		0.0974
Extended Fig. 2b, right panel	IP using IgG isotype control	IP using anti-TOX		P value	***	0.0003	two-tailed Student’s t-test
	7.47741e-06	0.000114551
	4.22437e-06	0.000248535
	3.96686e-06	0.000242834
	9.16078e-06	0.00014392
	6.88822e-06	0.000248003
	5.12229e-06	7.36291e-05

## Sheet: Extended Fig. 2c
Extended Fig. 2c, left panel
Distance to transcription initiation site of Got1 (kb)
	IP using anti-Eomes
-5	1.54209e-05	8.76055e-06	2.03614e-05	6.33847e-06	8.24775e-06	1.30852e-05
-4.5	5.96e-06	5.44e-06	1.52e-05	7.67e-06	1.21e-05	8.45e-06
-4	7.95098e-06	1.10368e-05	9.18585e-06	4.11814e-06	4.51715e-06	7.74802e-06
-3.5	9.89e-06	4.3e-06	4.16e-06	1.38e-05	7.89e-06	4.75e-06
-3	5.85195e-06	7.75749e-06	1.15541e-05	7.24821e-06	5.28091e-06	5.56256e-06
-2.5	1.63885e-05	2.42702e-05	6.99285e-06	2.853e-05	1.23557e-05	1.73775e-05
-2	2.53698e-05	6.84091e-06	9.83013e-06	5.57916e-06	1.09916e-05	2.06165e-05
-1.5	6.01e-06	8.61e-06	1.24e-05	6.48e-06	4.8e-06	3.75e-06
-1	9.48e-06	7.23e-06	6.32e-06	8.69e-06	1.58e-05	4.71e-06
-0.5	3.2937e-06	5.57689e-06	9.05035e-06	9.19289e-06	6.26415e-06	4.72638e-06
0	4.49e-06	4.18e-06	5.22e-06	5.57e-06	2.77e-06	1.84e-06
0.5	4e-06	6.19e-06	3.21e-06	3.96e-06	3.17e-06	8.57e-06
1	7.8e-06	2.5e-06	9.16e-06	1.18e-05	6.87e-06	3.02e-06
1.5	1.42e-05	1.73e-05	1.11e-05	1.58e-05	1.21e-05	1.44e-05
2	1.6e-05	9.61e-06	1.24e-05	9.9e-06	1.25e-05	6.12e-06
2.5	5.06e-06	6.32e-06	4.37e-06	9.62e-06	9.01e-06	6.7e-06
3	2.61e-06	4.44e-06	5.51e-06	3.8e-06	3.38e-06	6.34e-06
3.5	6.68e-06	6.03e-06	2.83e-06	4.62e-06	9.33e-06	6.1e-06
4	5.13e-06	1.51e-05	7.31e-06	8.19e-06	1.51e-05	4.79e-06
4.5	6.18e-06	2.84e-05	1.31e-05	5.68e-06	1.18e-05	5.4e-06
5	7.14e-06	1.09e-05	5.23e-06	3.92e-06	4.14e-06	4.67e-06
								Two-way ANOVA
								P value
	IP using IgG isotype control
-5	5.07292e-06	7.8125e-06	5.64404e-06	5.155e-06	7.86585e-06	9.35077e-06		0.1016
-4.5	5.9e-06	6.9e-06	9.78e-06	7.03e-06	8.78e-06	6.4e-06		>0.9999
-4	5.683e-06	6.55486e-06	5.41807e-06	5.29935e-06	6.87218e-06	8.27968e-06		>0.9999
-3.5	4.27e-06	4.81e-06	7.11e-06	4.45e-06	2.68e-06	3.04e-06		0.883
-3	7.11959e-06	4.36476e-06	5.51941e-06	2.82036e-06	6.82057e-06	4.36559e-06		0.9986
-2.5	1.09032e-05	8.92969e-06	8.80358e-06	7.70729e-06	1.28895e-05	8.72092e-06		0.0005	***
-2	4.90636e-06	7.87468e-06	8.21553e-06	1.36592e-05	5.99139e-06	6.70482e-06		0.0877
-1.5	6.3e-06	6.12e-06	1.1e-05	5.56e-06	6.98e-06	3.58e-06		>0.9999
-1	5.14e-06	4.8e-06	2.91e-06	3.4e-06	3.85e-06	3.35e-06		0.189
-0.5	2.16374e-06	3.65074e-06	3.99359e-06	4.32712e-06	2.48442e-06	3.46656e-06		0.9022
0	2.62e-06	3.81e-06	1.92e-06	2.72e-06	3.52e-06	2.79e-06		>0.9999
0.5	4.03e-06	2.12e-06	3.13e-06	2.75e-06	2.81e-06	2.97e-06		0.9996
1	3.91e-06	5.01e-06	4e-06	3.17e-06	4.38e-06	3.07e-06		0.9191
1.5	6.95e-06	7.44e-06	1.1e-05	1.14e-05	7.72e-06	6.71e-06		0.0537
2	5.83e-06	7.7e-06	5.4e-06	7.15e-06	4.8e-06	6.88e-06		0.1894
2.5	5.71e-06	7.66e-06	5.23e-06	6.55e-06	5.02e-06	3.79e-06		>0.9999
3	2.01e-06	3.21e-06	4.38e-06	3.19e-06	3.44e-06	3.88e-06		>0.9999
3.5	3.55e-06	3.3e-06	3.8e-06	4.36e-06	5.28e-06	6.27e-06		>0.9999
4	5.83e-06	4.7e-06	6.58e-06	8.93e-06	8.59e-06	7.47e-06		0.995
4.5	7.11e-06	8.43e-06	5.45e-06	4.99e-06	4.95e-06	6.81e-06		0.0681
5	3.48e-06	3.69e-06	6e-06	2.09e-06	3.4e-06	1.95e-06		0.9776
Extended Fig. 2c, right panel	IP using IgG isotype control	IP using anti-Eomes		P value	***	0.0003	two-tailed Student’s t-test
	3.50538e-06	0.000100495
	4.56769e-06	0.000153307
	5.82489e-06	0.000171187
	3.17844e-06	6.8212e-05
	8.25983e-06	0.000200986
	6.12099e-06	7.08623e-05

## Sheet: Extended Fig. 2d
Extended Fig. 2d, left panel
Distance to transcription initiation site of Got1 (kb)
	IP using anti-Blimp1
-5	7.74872e-06	1.13497e-05	9.68008e-06	1.70876e-05	7.06766e-06	8.92158e-06
-4.5	1.37e-05	8.62e-06	7.19e-06	8.06e-06	1.41e-05	1.29e-05
-4	7.76964e-06	7.99949e-06	7.09043e-06	6.10311e-06	6.29095e-06	4.17732e-06
-3.5	4.52e-06	3.41e-06	9.4e-06	6.07e-06	3.79e-06	2.34e-06
-3	1.33401e-05	7.67154e-06	5.47747e-06	8.25532e-06	6.54981e-06	1.23376e-05
-2.5	1.21948e-05	5.10199e-06	5.66228e-06	2.62927e-06	7.72756e-06	2.88016e-06
-2	5.37092e-06	1.00782e-05	6.91242e-06	6.51013e-06	1.21475e-05	6.33126e-06
-1.5	1.39e-05	2.96e-05	9.55e-06	1.04e-05	2.95e-05	1.66e-05
-1	1.39e-05	1.35e-05	6.35e-06	9.24e-06	3.51e-06	9.26e-06
-0.5	1.08921e-05	6.55616e-06	4.72653e-06	8.19822e-06	1.03699e-05	1.07975e-05
0	9.71e-06	9.66e-06	9.4e-06	8.04e-06	8.8e-06	6.22e-06
0.5	9.77e-06	6.46e-06	9.15e-06	1.49e-05	1.36e-05	1.36e-05
1	1.1e-05	1.47e-05	4.18e-06	1.74e-05	9.23e-06	1.32e-05
1.5	6.27e-06	6.46e-06	1.45e-05	7.29e-06	1.01e-05	6.33e-06
2	8.39e-06	4.91e-06	3.5e-06	7.09e-06	1.07e-05	4.73e-06
2.5	5.2e-06	4.49e-06	4.36e-06	9.82e-06	1.24e-05	5.1e-06
3	8.66e-06	6.24e-06	2.1e-06	8.94e-06	5.57e-06	3.68e-06
3.5	3.21e-06	6.47e-06	2.43e-06	5.31e-06	3.24e-06	4.04e-06
4	2.62e-06	3.83e-06	7.79e-06	4.99e-06	3.23e-06	4.65e-06
4.5	4.79e-06	3.59e-06	9.99e-06	7.29e-06	1.3e-05	5.36e-06
5	1.33e-05	1.05e-05	8.66e-06	1.69e-05	1.15e-05	9.25e-06
								Two-way ANOVA
								P value
	IP using IgG isotype control
-5	6.98105e-06	6.26518e-06	6.61759e-06	6.38015e-06	9.60265e-06	6.20834e-06		0.5341
-4.5	6.91e-06	7.58e-06	6.99e-06	7.3e-06	7.64e-06	8.49e-06		0.5473
-4	3.1578e-06	5.73148e-06	7.03854e-06	4.64507e-06	5.23975e-06	4.87467e-06		0.9999
-3.5	3e-06	2.25e-06	3.34e-06	3.75e-06	2.86e-06	3.36e-06		0.9971
-3	4.22053e-06	8.33182e-06	8.0929e-06	7.17292e-06	6.20226e-06	7.40805e-06		0.9892
-2.5	3.3258e-06	4.7007e-06	5.77264e-06	3.77103e-06	3.97492e-06	4.31732e-06		0.9987
-2	5.40239e-06	4.02439e-06	5.41374e-06	6.68567e-06	6.83185e-06	3.19167e-06		0.8716
-1.5	9.35e-06	1.01e-05	9.72e-06	8.81e-06	1.21e-05	9.52e-06		<0.0001	****
-1	2.97e-06	9.86e-06	6.3e-06	4.44e-06	4.18e-06	5.86e-06		0.331
-0.5	3.74076e-06	6.7409e-06	6.20546e-06	5.15018e-06	5.4769e-06	5.57072e-06		0.6418
0	6.02e-06	7.46e-06	5.2e-06	6.82e-06	8.16e-06	7.32e-06		0.9975
0.5	6.02e-06	8.54e-06	9.05e-06	9.25e-06	5.9e-06	1.29e-05		0.8705
1	7.82e-06	8.53e-06	8.03e-06	8.13e-06	6.94e-06	8.62e-06		0.3712
1.5	7.51e-06	8.24e-06	7.42e-06	7.9e-06	7.41e-06	7.34e-06		>0.9999
2	5.48e-06	6.05e-06	5.58e-06	6.71e-06	4.68e-06	5.13e-06		>0.9999
2.5	1.22e-05	1.18e-05	6.84e-06	6.12e-06	5.89e-06	7.6e-06		0.9998
3	1.92e-06	3e-06	2.34e-06	4.11e-06	5.16e-06	3.3e-06		0.8969
3.5	3.18e-06	3.98e-06	3.6e-06	3.77e-06	2.87e-06	3.52e-06		>0.9999
4	3.26e-06	4.43e-06	3.06e-06	2.65e-06	4.26e-06	2.87e-06		>0.9999
4.5	6.69e-06	9.53e-06	6.66e-06	5.22e-06	9.49e-06	6.47e-06		>0.9999
5	8.22e-06	7.34e-06	8.4e-06	5.82e-06	9.19e-06	4.76e-06		0.106
Extended Fig. 2d, right panel	IP using IgG isotype control	IP using anti-Blimp1		P value	***	0.0002	two-tailed Student’s t-test
	5.74954e-06	0.000116495
	4.57032e-06	0.000172052
	2.96983e-06	6.65007e-05
	5.01009e-06	0.000125158
	7.44626e-06	6.75397e-05
	3.41494e-06	7.28211e-05
