# Supplementary material for: The malate shuttle detoxifies ammonia in exhausted T cells by producing 2-ketoglutarate
Source: Nat Immunol. 2023 Oct 9;24(11):1921–32. doi: 10.1038/s41590-023-01636-5 (PMC10602850; doi:10.1038/s41590-023-01636-5)
Supplement: Supplementary file 12 — Statistical source data. [file 41590_2023_1636_MOESM12_ESM.xlsx]

## Sheet: Extended Fig. 3a
Extended Fig. 3a
Thymus		WT	KO		P value	0.4138	two-tailed Student’s t-test
		72.4	138.4
		130.4	108
		128.8	159.2
		152.8	143.2
		118	138.4
		107	73
		163	54
		199	50.6
		95	156
Spleen		WT	KO		P value	0.7508	two-tailed Student’s t-test
		46	60
		55.2	64
		59	68.8
		70.6	68
		51	74
		54.5	17
		74	18.8
		48	48.5
		39.5	55.5
mLN		WT	KO		P value	0.8519	two-tailed Student’s t-test
		5.7	5.4
		3.5	3.9
		3.9	4.8
		8.1	5.8
		8.9	5.1
		10.6	5.4
		10.5	11.9
		6.7	13.1
		5.7	5.8
Bone marrow		WT	KO		P value	0.5158	two-tailed Student’s t-test
		13	10.6
		8.4	9.4
		6.8	6.6
		9.6	8.3
		6.1	9.2
		14	17.4
		14.8	14.4
		11.6	15.8
		12.8	15.4
