# Supplementary material for: The malate shuttle detoxifies ammonia in exhausted T cells by producing 2-ketoglutarate
Source: Nat Immunol. 2023 Oct 9;24(11):1921–32. doi: 10.1038/s41590-023-01636-5 (PMC10602850; doi:10.1038/s41590-023-01636-5)
Supplement: Supplementary file 13 — Statistical source data. [file 41590_2023_1636_MOESM13_ESM.xlsx]

## Sheet: Extended Fig. 4c
Extended Fig. 4c
NH4OH (mM)	WT
0	1.4	1.1	1.3
0.000977	1.1	1.4	1.1
0.001953	1.4	1.2	1.3
0.003906	1.4	1.2	1.3
0.007813	1.3	1.1	1.2
0.015625	1.1	1.2	1.2
0.03125	1.3	1.3	1.6
0.0625	1.3	1.2	1.3
0.125	1.4	1.1	1.3
0.25	1.3	1.4	1.5
0.5	9.4	11.1	11.6
1	13	11.2	14.9
2	18.3	13.8	18.5
4	19.7	16.6	20.4
8	21.3	18	23.9
					Two-way ANOVA
					P value
NH4OH (mM)	KO
0	1.1	1.2	1.2		>0.999999999999999
0.000977	1.4	1	1.2		>0.999999999999999
0.001953	1.2	1.3	1.1		>0.999999999999999
0.003906	1.3	1.1	1.5		>0.999999999999999
0.007813	1.3	1.3	1.3		>0.999999999999999
0.015625	1.1	1.2	1.2		>0.999999999999999
0.03125	1.4	1.3	1.5		>0.999999999999999
0.0625	6.9	1.5	1.4		0.983992
0.125	2.3	2.5	2.7		0.999923
0.25	11.3	12.7	9.7		3.6274e-06	****
0.5	14.1	18.2	16.4		0.0258941	*
1	23	19.8	18.7		0.000626988	***
2	25.2	24.4	21.3		0.00257824	**
4	22.2	29.3	34.2		5.2855e-06	****
8	27.7	32.3	40.4		9.72679e-09	****

## Sheet: Extended Fig. 4d
Extended Fig. 4d
NH4OH (mM)	WT
0	93.5	95.1	95.6
0.000977	96.4	94.4	93.8
0.001953	92.8	93.8	93.1
0.003906	92.7	90.9	91.4
0.007813	95.2	87	90.6
0.015625	89.6	86.2	87.9
0.03125	86.8	85.8	89.8
0.0625	73	83.6	87.9
0.125	86.4	82.2	83.5
0.25	83.3	72.8	81.2
0.5	79.4	78.8	63.6
1	77.5	74.2	67.6
2	65.5	54.3	56.8
4	49.3	48.3	42.5
8	47.7	40.2	39.1
					Two-way ANOVA
					P value
NH4OH (mM)	KO
0	91.2	94.1	94.7		1
0.000977	95.1	93.2	93.5		1
0.001953	86.9	91	91.8		0.996859
0.003906	86.1	88.2	88.9		0.983833
0.007813	82.2	87	87		0.795904
0.015625	86.3	85.4	84.8		0.999931
0.03125	82.3	83.5	74		0.334218
0.0625	81.1	81.3	81.1		>0.999999999999999
0.125	78.5	78.8	78.6		0.822338
0.25	67.4	67	58.6		0.000565557	***
0.5	56.3	53.1	47.3		2.26007e-07	****
1	45.2	44.3	40.9		1.9205e-11	****
2	39.6	34.9	39.6		6.24494e-07	****
4	34.2	29.7	24.6		4.01675e-05	****
8	30.5	18.5	14.8		4.7528e-07	****
