# Supplementary material for: The malate shuttle detoxifies ammonia in exhausted T cells by producing 2-ketoglutarate
Source: Nat Immunol. 2023 Oct 9;24(11):1921–32. doi: 10.1038/s41590-023-01636-5 (PMC10602850; doi:10.1038/s41590-023-01636-5)
Supplement: Supplementary file 14 — Statistical source data. [file 41590_2023_1636_MOESM14_ESM.xlsx]

## Sheet: Extended Fig 5c
Extended Fig 5c, left		WT	KO		P value	****	1.63582e-05	two-tailed Student’s t-test
		28.8	21.9
		26	21.9
		30.4	17.8
		23.2	24.1
		30.3	17.2
		24.6	21.6
		25.6	21.9
		27.6	21.4
		24.7	20.4
		31.3	19.4
Extended Fig 5c, right		WT	KO		P value	**	0.00625113	two-tailed Student’s t-test
		9540576	4828512
		5994300	5528655
		4341120	3797808
		5498400	3068653
		7326540	3424176
		5489982	5349024
		7139584	4201296
		3974124	4369024
		4229875	3495744
		6810880	3450096

## Sheet: Extended Fig 5d
Extended Fig 5d, left		WT	KO		P value		0.6746	two-tailed Student’s t-test
		6.4	8.7
		6.4	4.6
		6.8	6.3
		6.7	7.1
		6.2	6.9
		6.1	6.6
		6.4	6.2
		6.2	6.4
		6.7	6.4
		6.7	6.8
Extended Fig 5d, right		WT	KO		P value		0.7447	two-tailed Student’s t-test
		630016	918459
		518016	514418
		749088	638064
		787920	707444
		722920	574080
		762988	910404
		666624	885360
		617768	780672
		870531	739456
		868320	713048

## Sheet: Extended Fig 5e
Extended Fig 5e, left		WT	KO		P value		0.7522	two-tailed Mann-Whitney test
		52.1	52.1
		50.5	51.3
		61.1	52.1
		61.1	51.9
		60	49.4
		62	49.6
		48.6	48.6
		49.2	60.6
		49.9	60.3
		51	59
Extended Fig 5e, right		WT	KO		P value		0.3965	two-tailed Student’s t-test
		12.9	14.4
		13.1	14.5
		8.6	14.2
		9.3	14.1
		8.4	16.9
		9.2	15.8
		16.4	16.1
		16	10.3
		15.1	9.4
		14.9	9.8

## Sheet: Extended Fig 5f
Extended Fig 5f, left		WT	KO		P value		0.1266	two-tailed Student’s t-test
		32.9	33.3
		35.9	32
		28.1	36.9
		27.7	33.6
		32.9	32.5
		33.1	32.6
		31	30.7
		29.1	32.3
		33.7	33.8
		31.3	33.7
Extended Fig 5f, right		WT	KO		P value		0.7384	two-tailed Student’s t-test
		29	33.9
		28.4	28.3
		31.6	26.9
		34.7	29.1
		31.3	30.1
		29.8	31.3
		29.5	34.6
		33.3	33
		28.6	31.4
		28.1	29.3

## Sheet: Extended Fig 5g
Extended Fig 5g		WT	KO		P value	****	6.35141e-06	two-tailed Student’s t-test
		34.2	5.2
		27.3	3.4
		33.7	3.5
		33.1	3.3
		18.6	16.1
		22.3	14.8
		22.4	6.5
		18.6	7.6
		17.9	8.2
		19.4	13.5

## Sheet: Extended Fig 5h
Extended Fig 5h		WT	KO		P value		0.0686	two-tailed Student’s t-test
		79.7	80.9
		79.6	72.2
		79.5	68.3
		78.8	68.9
		75.2	69.7
		74.5	80.1
		73.6	81.7
		75.5	69.8
		76.3	72.3
		76.2	68.8

## Sheet: Extended Fig 5i
Extended Fig 5i		WT	KO		P value	****	2.38842e-07	two-tailed Student’s t-test
		36.4	27.5
		36.8	29.7
		34	29.5
		35.5	25
		37.7	24.4
		34.1	25.8
		35.5	25.3
		35.1	30.3
		39.1	27.1
		35.7	33.2

## Sheet: Extended Fig 5j
Extended Fig 5j		WT	KO		P value		0.3959	two-tailed Student’s t-test
		5.3	4.9
		8.1	3
		3.6	5
		6.3	4.9
		3.7	3.8
		1.9	3.1
		3.8	2.2
		3.6	4.7
		4.5	3.3
		3	3.3

## Sheet: Extended Fig 5k
Extended Fig 5k, left		WT	KO		P value	****	1.08251e-05	two-tailed Student’s t-test
		318.1	682.3
		343.4	704.2
		351.3	675
		346.5	706.3
		345.5	682.6
		352.5	692.4
		351.3	700.5
		336.3	700.8
		366.2	693.7
		353.9	687.7
Extended Fig 5k, right		WT	KO		P value	****	<10^(-15)	two-tailed Student’s t-test
		570.2	936.1
		601.1	963
		605.7	959.3
		555.6	953.7
		572.1	958.2
		583.8	971.5
		581.7	981.3
		575	987.2
		595.8	977.6
		574.4	968.3

## Sheet: Extended Fig 5l
Extended Fig 5l, left		WT	KO		P value		0.1939	two-tailed Student’s t-test
		321.6	350
		347.3	355
		343.5	335.5
		335.1	311.3
		387.8	367.5
		300.5	363
		367.8	325.3
		375.9	341.3
		386.9	324.7
		379.8	322
Extended Fig 5l, right		WT	KO		P value		0.0882	two-tailed Student’s t-test
		600.4	624
		667.6	607.7
		600.5	612.8
		616.6	598.8
		682.6	660.4
		573.7	618.1
		667.8	613.5
		645.9	623.5
		666.9	605
		683.5	592.3
