# Supplementary material for: The malate shuttle detoxifies ammonia in exhausted T cells by producing 2-ketoglutarate
Source: Nat Immunol. 2023 Oct 9;24(11):1921–32. doi: 10.1038/s41590-023-01636-5 (PMC10602850; doi:10.1038/s41590-023-01636-5)
Supplement: Supplementary file 15 — Statistical source data. [file 41590_2023_1636_MOESM15_ESM.xlsx]

## Sheet: Extended Fig. 6a
Extended Fig 6a	WT	KO		P value	0.0019	two-tailed Student’s t-test
	2.64777	1.02331
	2.57638	0.831524
	2.88076	1.36256
	2.31706	1.1041
	1.10816	0.850039
	0.913706	1.25977
	1.94267	0.910023
	1.98048	1.0365

## Sheet: Extended Fig. 6b
Extended Fig 6b	WT	KO		P value	0.7602	two-tailed Student’s t-test
	0.039	0.055
	0.03	0.031
	0.046	0.023
	0.045	0.053
	0.032	0.032
	0.051	0.03
	0.048	0.044
	0.032	0.043

## Sheet: Extended Fig. 6d
Extended Fig. 6d
	WT	KO	KO+NR	KO+NMN	KO+2-KG
	25726	18792	25736	14574	23687
	24079	19843	18053	16059	17046
	18416	16598	20834	21948	18023
	19379	19628	22801	23562	14328
	18816	11720	19977	23322	16556
	17800	14776	15522	23030	13875
	15247	13948	18016	19679	12613
	18449	12047	25120	19950	13686
	22557	14953	24738	19074	13385
	19059	12638	16674	24706	12360
One-way ANOVA (compared with the group "KO")
P value	0.0169423		0.00396733	0.00533272	>0.9999
	*		**	**
