# Supplementary material for: The malate shuttle detoxifies ammonia in exhausted T cells by producing 2-ketoglutarate
Source: Nat Immunol. 2023 Oct 9;24(11):1921–32. doi: 10.1038/s41590-023-01636-5 (PMC10602850; doi:10.1038/s41590-023-01636-5)
Supplement: Supplementary file 16 — Statistical source data. [file 41590_2023_1636_MOESM16_ESM.xlsx]

## Sheet:  Extended Fig. 7
	Kdm6b	Tet1	Tet2	Tet3	Idh1	Idh2	Ogdh	Sucla2	Suclg1	Suclg2	Sdha	Sdhaf1	Sdhaf2	Sdhaf3	Sdhaf4	Sdhc	Fh1	Sdhb	Sdhd	Mdh2	Cs	Aco2	Hif1a	Hif3a	Epas1
Got1 WT-1	0.197369	0.08509	0.036256	-0.96721	0.355175	1.1184	0.318743	-0.2691	1.32218	0.783708	0.674656	1.93917	0.463936	1.28612	1.52299	0.410612	0.144952	0.731223	-0.71304	-0.82266	0.380634	0.412184	1.14026	0.55431	-1.32281
Got1 WT-2	0.255783	-0.19854	-0.30559	-1.17959	0.454294	0.806224	-0.09767	0.036868	0.548822	0.720685	0.542098	1.16017	-0.34795	0.153937	1.03622	-0.68042	0.226064	-0.12437	-0.39301	-1.07823	-0.37135	-0.27132	1.27994	-0.1687	-1.37129
Got1 WT-3	1.19572	0.709086	0.574916	-0.85208	1.01088	1.69855	1.4722	0.731509	1.41577	1.72906	1.64798	0.740712	1.17641	1.01797	0.814965	1.01324	0.676691	1.208	0.915307	0.561533	1.39763	1.74054	1.78809	0.55431	-1.36159
Got1 KO-1	-1.41167	-1.42763	-0.98927	-0.03234	-1.26885	-1.01434	-1.39482	-1.38963	-1.4363	-0.99495	-1.28672	-0.75736	-0.65448	-1.6933	-1.15423	-1.46422	-1.56743	-1.00608	-0.81546	-0.35983	-0.82288	-1.12527	-0.64557	-0.94956	0.405387
Got1 KO-2	-0.87533	-1.29526	0.378098	0.416242	-0.71988	-0.46182	-0.68305	-0.88105	-0.87967	-0.34371	-0.59938	-0.55761	0.09113	-1.09742	-1.08785	0.032495	-1.26551	0.189133	0.1677	0.882613	0.665899	0.241746	-0.50094	-0.45791	0.611413
Got1 KO-3	-0.97622	-0.76581	0.937475	0.490674	-0.24716	-0.44524	-0.68039	-1.05057	-0.22946	0.006419	-0.49382	-0.35787	0.803604	-0.71009	-0.42408	0.190044	-1.29705	0.594068	0.912747	0.936305	0.803467	0.273374	-0.36361	-0.48683	0.768962
Without NH4OH-1	0.712475	1.10617	-0.54384	-0.72902	0.934637	0.438796	0.510322	0.342841	0.051311	0.06244	0.085508	0.041613	0.265106	1.10735	0.704336	0.709956	0.838917	-1.0518	-0.74121	-1.03206	-0.6102	-0.78088	0.123433	0.55431	-0.40902
Without NH4OH-2	1.72676	1.14399	-0.62671	-0.55336	0.759274	0.670856	0.646023	0.107159	-0.21468	-0.51878	0.25857	0.281304	0.033138	1.01797	0.792839	0.611488	0.135939	-0.10151	-0.5543	0.058972	-0.41017	-0.28538	-0.08478	1.45085	-0.21512
Without NH4OH-3	0.887718	1.52217	1.00999	-0.65062	1.5446	0.405645	0.99725	1.24835	0.494637	-0.25268	0.851401	0.660815	0.455652	0.481673	0.637959	0.910831	1.01466	0.163008	0.533822	-0.57675	0.064986	-0.34688	0.463504	1.74005	-0.41387
With NH4OH-1	-0.2487	0.538906	1.53829	1.96741	-0.19379	-0.63586	0.994589	1.89338	0.898557	1.22487	0.749527	-0.51767	1.20126	-0.08442	-0.88872	0.505142	1.49233	1.55742	2.17241	2.01874	1.34193	1.45589	-0.58407	-0.19762	1.49369
With NH4OH-2	-0.31774	-0.67127	0.108768	1.37394	-1.06298	-0.9508	-0.32916	0.326302	-0.2738	-0.49777	-0.52082	-1.11689	-1.30068	-0.50154	-0.88872	0.040372	0.379278	-0.16029	-0.032	0.545425	-0.30468	0.46841	-1.12975	-1.0074	1.15678
With NH4OH-3	-1.14616	-0.7469	-2.11838	0.715955	-1.5662	-1.63041	-1.75403	-1.09606	-1.69737	-1.9193	-1.909	-1.51638	-2.18713	-0.97824	-1.06572	-2.27954	-0.77883	-1.99882	-1.45297	-1.13407	-2.13526	-1.78242	-1.4865	-1.58581	0.657466
