# Supplementary material for: The malate shuttle detoxifies ammonia in exhausted T cells by producing 2-ketoglutarate
Source: Nat Immunol. 2023 Oct 9;24(11):1921–32. doi: 10.1038/s41590-023-01636-5 (PMC10602850; doi:10.1038/s41590-023-01636-5)
Supplement: Supplementary file 17 — Primer sequences. [file 41590_2023_1636_MOESM17_ESM.xlsx]

## Sheet: Sheet1
		position
		name of primers	Forward primer (from 5' to 3')	Reverse primer (from 5' to 3')	Company	Catalog number
	1	-5kb	tatttgctgttttaagtcag	tacagttcctcatgttgtgg	Eurofins Scientific	customerized, no catalog number.
	2	-4.5kb	cgtctagaaaatatttcaga	gtctgagttctgctgttcat
	3	-4kb	tgatatcagaggtgatgacg	ctctgcgtgtctccgtttcc
	4	-3.5kb	tttggtacgaaccttgaggc	ctagctgggtcctgggtgaa
	5	-3kb	cactgaggcgtaagatggag	gctcccaccccaccccaccc
	6	-2.5kb	aaaatccaagaacttcacat	tggtgtttcatcatagcatt
	7	-2kb	ctatgcagtacccgatcgcc	tcaggtcgatgagcacagga
	8	-1.5kb	tgacattgttgcctaacgtt	tttaaggaaactgcccaaag
	9	-1kb	tatttagagagcacttactg	aagcctcctgatgagtagga
	10	-0.5kb	ggttatctaccggggctggg	caggactctagtggtccgct
	11	0kb	gcatcatacaagcctccgat	cggtgcggggtccggtgact
	12	+0.5kb	acccattttgcagatggcga	ttccagttgaccacgagacg
	13	+1kb	tacagagcttggtgtgcatt	ctatatttgcacatcctctc
	14	+1.5kb	gtctctctgtctctctctct	acactagggctatatttgca
	15	+2kb	gcataaaaaggtcagcattc	accttgctagctcttctatc
	16	+2.5kb	attgtttccaggaacctagg	aaacccttgaggcctgagac
	17	+3kb	atgaaaggcgttgcatatag	gggaggaacaaccttctcaa
	18	+3.5kb	tgtttttatttactctgtgt	cgagcagtggagacaggcaa
	19	+4kb	cctagaggcttgtgtgcacg	ccgcagagtgacctatgttt
	20	+4.5kb	ttgaaataattaaatgagaa	tatctgtcgagtctggataa
	21	+5kb	gtggttcctccaccgagcct	gcctttaaacctccacggtg
	22	NFAT on IL2	ggaaaatttgtttcatacag	catattttcaaagagtctac
	23	Tox on Pdcd1	acctttcctgtgcctacgtc	taagagtggtggtggttggg
	24	Blimp1 on Id3	ggtccatgctttttctttctccgtggaaaagg	gggaaaaaattaattgcggtgaagctgagg
	25	Eomes on IL2rb	gtgctcatgcgtgagcagaag	gcccacttcctgtatagaggatg
